# Supplementary material for: Thyroid function and epilepsy: a two-sample Mendelian randomization study
Source: Front Hum Neurosci. 2024 Jan 17;17:1295749. doi: 10.3389/fnhum.2023.1295749 (PMC10827972; doi:10.3389/fnhum.2023.1295749)
Supplement: Supplementary Table 1 — Thyroid function SNPs and Mendelian randomization (MR) results. [file Table_1.XLSX]

## Sheet: Thyroid function SNPs
Phenotype	SNP	effect_allele	other_allele	beta	se	pval
hypothyroidism	rs10759927	G	A	0.272	0.014	9.7e-90
hypothyroidism	rs9273370	A	G	0.160169	0.0131775	4.5e-34
hypothyroidism	rs2476601	A	G	0.241	0.02	2.1e-31
hypothyroidism	rs10774625	A	G	0.134	0.0125	1.4e-26
hypothyroidism	rs1479567	A	G	0.127833	0.0124608	1.4e-23
hypothyroidism	rs17020055	C	A	0.201	0.021	2.7e-22
hypothyroidism	rs76342258	G	T	0.139	0.0164	8.1e-18
hypothyroidism	rs3087243	G	A	0.0998453	0.012458	1.4e-15
hypothyroidism	rs6914622	T	G	0.103459	0.0133329	1.2e-14
hypothyroidism	rs11675342	T	C	0.0944	0.013	6.4e-14
hypothyroidism	rs1079418	A	G	0.0921153	0.0137022	9.3e-12
hypothyroidism	rs10748781	C	A	0.0843411	0.0131334	1.4e-10
hypothyroidism	rs10223666	C	G	0.087	0.014	4.6e-10
hypothyroidism	rs2466075	G	A	0.081	0.013	5.9e-10
hypothyroidism	rs1861628	G	A	0.0834216	0.0143132	5.6e-09
hypothyroidism	rs12138950	A	C	0.102033	0.0177955	7.5e-09
hypothyroidism	rs9511143	T	C	0.0833816	0.016643	2.6e-08
hypothyroidism	rs10821973	G	A	0.0676586	0.012841	4.1e-08
hyperthyroidism	rs11038357	A	T	0.235	0.035	3.1e-11
hyperthyroidism	rs12138950	C	A	0.258	0.042	5.5e-10
hyperthyroidism	rs17477923	C	T	0.245	0.034	6.1e-13
hyperthyroidism	rs2046045	T	G	0.329	0.034	4.4e-22
hyperthyroidism	rs2983514	G	A	0.199	0.032	5.2e-10
hyperthyroidism	rs66760320	T	C	0.192	0.035	4.4e-08
hyperthyroidism	rs8077245	T	G	0.205	0.033	5e-10
TSH	rs2127387	A	G	0.1435	0.0062	1.1e-117
TSH	rs1079418	A	G	0.1009	0.0066	8.23e-53
TSH	rs11732089	T	C	0.115	0.0076	1.73e-51
TSH	rs17767491	A	G	0.0883	0.0065	3.35e-42
TSH	rs744103	A	T	0.0919	0.0069	6.73e-41
TSH	rs10917469	A	G	0.1112	0.0085	3.95e-39
TSH	rs17477923	T	C	0.0826	0.0069	2.57e-33
TSH	rs334725	A	G	0.1737	0.0147	2.45e-32
TSH	rs13015993	A	G	0.0818	0.0069	4.52e-32
TSH	rs7702192	A	C	0.0697	0.0061	2.61e-30
TSH	rs12089835	T	C	0.0725	0.0065	1.27e-28
TSH	rs9381266	T	C	0.0726	0.007	1.84e-25
TSH	rs12284404	A	G	-0.0667	0.0069	2.48e-22
TSH	rs13329353	T	C	0.0614	0.0065	5.17e-21
TSH	rs17020122	T	C	0.1044	0.0114	5.32e-20
TSH	rs1042673	A	G	-0.0546	0.0061	3.57e-19
TSH	rs8015085	A	G	0.0671	0.0077	2.45e-18
TSH	rs4804413	T	C	0.0532	0.0062	8.64e-18
TSH	rs113974964	T	C	-0.1237	0.0146	2.06e-17
TSH	rs398745	A	C	-0.052	0.0062	3.97e-17
TSH	rs12893151	A	C	-0.0624	0.0078	1.02e-15
TSH	rs2439301	A	G	-0.0587	0.0076	8.15e-15
TSH	rs74804879	T	C	0.0501	0.0065	1.22e-14
TSH	rs59381142	A	G	-0.058	0.0076	1.7e-14
TSH	rs118039499	A	C	0.1837	0.024	1.99e-14
TSH	rs30227	T	C	-0.0468	0.0063	7.59e-14
TSH	rs59334515	T	C	-0.0539	0.0073	1.1e-13
TSH	rs11639111	T	C	0.045	0.0062	3.6e-13
TSH	rs200574439	A	C	-0.0467	0.0064	3.69e-13
TSH	rs1119208	T	C	0.0457	0.0064	6.65e-13
TSH	rs9497965	T	C	0.0444	0.0062	9.81e-13
TSH	rs1203944	T	C	-0.0509	0.0073	2.42e-12
TSH	rs10814915	T	C	0.0421	0.0061	5.06e-12
TSH	rs7329958	T	C	-0.0439	0.0065	1.13e-11
TSH	rs73022105	T	C	0.1049	0.0155	1.2e-11
TSH	rs6535624	A	G	0.0419	0.0062	1.6e-11
TSH	rs2739067	A	G	-0.0415	0.0062	2.43e-11
TSH	rs1265091	T	C	0.0571	0.0086	3.2e-11
TSH	rs1663070	T	C	-0.0463	0.007	3.49e-11
TSH	rs4445669	T	C	-0.0397	0.0061	5.76e-11
TSH	rs11159482	T	C	0.0846	0.0129	6.3e-11
TSH	rs16856540	T	C	-0.0549	0.0084	7.81e-11
TSH	rs7966590	A	G	0.0489545	0.00761161	1.26303e-10
TSH	rs6724073	T	C	0.0508	0.0079	1.35e-10
TSH	rs10186921	T	C	0.046775	0.00729037	1.39902e-10
TSH	rs56009477	A	G	0.0524	0.0084	3.72e-10
TSH	rs4933466	A	G	0.0395	0.0063	5.13e-10
TSH	rs139424329	A	G	-0.2	0.0322	5.14e-10
TSH	rs13100823	T	C	-0.0406	0.0066	6.76e-10
TSH	rs11255790	T	C	-0.041	0.0066	6.83e-10
TSH	rs62362610	C	G	0.0726	0.0118	7.73e-10
TSH	rs9298749	A	C	-0.0393	0.0064	8.8e-10
TSH	rs10957494	A	G	-0.0402	0.0066	1.1e-09
TSH	rs77819282	A	G	0.0452	0.0074	1.13e-09
TSH	rs1045476	A	G	0.049	0.0082	2.36e-09
TSH	rs182873197	T	C	-0.0799	0.0142	1.71e-08
TSH	rs963384	T	C	0.0351	0.0063	2.77e-08
TSH	rs2254613	T	G	-0.0346	0.0063	3.44e-08
TSH	rs28502438	T	C	0.0338	0.0061	3.7e-08
TSH	rs139149784	A	G	0.1556	0.0285	4.97e-08
FT4	rs10119187	T	C	0.0497	0.0085	4.106e-09
FT4	rs10739496	T	C	0.0777	0.0068	4.198e-30
FT4	rs1080094	A	G	-0.0415	0.0066	4.062e-10
FT4	rs10818937	T	C	-0.0475	0.007	1.31e-11
FT4	rs10946313	T	C	0.0455	0.0068	2.279e-11
FT4	rs10984606	T	G	-0.0398	0.0065	1.168e-09
FT4	rs11039355	T	C	-0.0385	0.007	3.511e-08
FT4	rs113107469	T	C	0.1996	0.022	1.003e-19
FT4	rs11626434	C	G	0.0583	0.0069	4.076e-17
FT4	rs12033572	C	G	0.1152	0.0171	1.445e-11
FT4	rs12323871	T	C	-0.0474	0.0084	1.417e-08
FT4	rs12907106	C	G	-0.0407	0.0074	3.665e-08
FT4	rs137964359	T	C	-0.1999	0.0315	2.134e-10
FT4	rs145019385	T	C	0.1813	0.0317	1.13e-08
FT4	rs150816132	A	G	-0.2197	0.0398	3.466e-08
FT4	rs17185536	T	C	0.0726	0.0081	1.932e-19
FT4	rs2235544	A	C	0.1387	0.0065	4.2e-101
FT4	rs225014	T	C	0.0535	0.0067	1.831e-15
FT4	rs4149056	T	C	-0.0506	0.0089	1.338e-08
FT4	rs4842131	T	C	-0.1037	0.0075	7.68e-44
FT4	rs4954192	T	C	-0.0409	0.0071	8.38e-09
FT4	rs55679545	A	G	0.044	0.0076	8.415e-09
FT4	rs56069042	A	G	0.1061	0.0186	1.159e-08
FT4	rs67583169	C	G	0.0613	0.0095	9.994e-11
FT4	rs6785807	A	G	-0.059	0.0093	2.474e-10
FT4	rs6854291	A	G	0.117	0.0114	1.349e-24
FT4	rs8063103	C	G	-0.0522	0.0092	1.609e-08
FT4	rs9356988	A	G	-0.051	0.0073	3.559e-12
FT4	rs954878*	A	G	-0.0582	0.0065	4.825e-19
FT4	rs978055	A	T	0.0384	0.0067	1.062e-08
AITD	rs1045216	G	A	-0.0565704	0.00921479	8.34e-10
AITD	rs1050976	T	C	0.0685928	0.00899945	2.54e-14
AITD	rs1058900	T	C	0.0535408	0.00930132	8.62e-09
AITD	rs10742340	C	T	0.0788112	0.00924238	1.49e-17
AITD	rs10748781	C	A	0.0620354	0.00906169	7.59e-12
AITD	rs1079418	A	G	-0.058689	0.0099446	3.63e-09
AITD	rs11079788	T	C	0.0852598	0.0107869	2.73e-15
AITD	rs111352680	G	A	-0.0640053	0.0102278	3.87e-10
AITD	rs114378220	T	C	0.115113	0.0172788	2.7e-11
AITD	rs11675342	T	C	0.0861777	0.00903134	1.4e-21
AITD	rs11714843	A	T	0.076961	0.0115326	2.53e-11
AITD	rs11720041	T	C	0.0760347	0.0117491	9.65e-11
AITD	rs11898293	T	C	-0.0576291	0.00896648	1.28e-10
AITD	rs12114596	T	C	0.0582689	0.00936457	4.89e-10
AITD	rs12117927	A	C	0.0620354	0.0092507	1.96e-11
AITD	rs1214598	A	G	0.0582689	0.00920959	2.49e-10
AITD	rs12582330	G	T	0.0778865	0.0100209	7.73e-15
AITD	rs12697352	G	A	-0.0629398	0.00952504	3.94e-11
AITD	rs12756886	C	T	0.079735	0.0134546	3.07e-09
AITD	rs12793348	A	G	-0.102033	0.0174789	5.29e-09
AITD	rs13080163	T	G	0.119559	0.00931803	1.12e-37
AITD	rs13250295	C	T	-0.0672087	0.00981466	7.51e-12
AITD	rs1534430	C	T	-0.0855579	0.00928419	3.08e-20
AITD	rs1561924	G	A	-0.0844692	0.0137961	9.22e-10
AITD	rs17364832	G	T	0.0989399	0.00992556	2.08e-23
AITD	rs1990760	T	C	-0.071496	0.0092526	1.14e-14
AITD	rs1991797	G	T	-0.0640053	0.00972232	4.65e-11
AITD	rs2069556	A	G	0.064851	0.0091545	1.42e-12
AITD	rs2111567	A	G	-0.0576291	0.00909941	2.4e-10
AITD	rs2123340	G	A	0.0704585	0.00937881	5.79e-14
AITD	rs221796	G	C	-0.0888312	0.014427	7.42e-10
AITD	rs2234167	A	G	0.0861777	0.0128645	2.1e-11
AITD	rs229527	A	C	0.103459	0.00905007	2.93e-30
AITD	rs231775	G	A	0.167208	0.00915503	1.59e-74
AITD	rs2445610	A	G	-0.0747235	0.00934676	1.28e-15
AITD	rs244688	T	C	0.0998453	0.0134412	1.12e-13
AITD	rs2476601	A	G	0.365337	0.0135384	2.2e-160
AITD	rs2681417	G	A	0.0944007	0.0170869	3.33e-08
AITD	rs2745803	A	G	-0.080126	0.0113404	1.6e-12
AITD	rs2757041	C	G	-0.12443	0.00972324	1.68e-37
AITD	rs2823272	T	A	-0.0640053	0.00976972	5.72e-11
AITD	rs2921071	A	C	-0.0855579	0.00902341	2.5e-21
AITD	rs301802	T	A	0.0620354	0.00905665	7.44e-12
AITD	rs3184504	T	C	0.206201	0.0090165	9.37e-116
AITD	rs34536443	G	C	-0.164875	0.0230397	8.34e-13
AITD	rs35667974	T	C	-0.239527	0.0335093	8.84e-13
AITD	rs35677470	A	G	0.0925792	0.0160994	8.93e-09
AITD	rs3764022	C	G	-0.098716	0.00968763	2.16e-24
AITD	rs3775291	C	T	-0.0682788	0.0099536	6.86e-12
AITD	rs3784099	G	A	-0.0661398	0.0100093	3.92e-11
AITD	rs4320727	A	G	-0.058689	0.00933945	3.33e-10
AITD	rs4409785	C	T	0.135405	0.0116945	5.28e-31
AITD	rs4841567	A	G	-0.0640053	0.00900802	1.24e-12
AITD	rs607404	A	T	-0.0618754	0.0101279	1.03e-09
AITD	rs61759532	T	C	0.0843411	0.0105498	1.34e-15
AITD	rs61776678	G	A	-0.058689	0.00916246	1.51e-10
AITD	rs6457834	C	A	-0.0704225	0.00978024	6.1e-13
AITD	rs6505765	G	C	0.0629748	0.00938031	1.85e-11
AITD	rs6535628	A	G	-0.127833	0.0112501	6.43e-30
AITD	rs654537	A	G	-0.126698	0.00933716	6.14e-42
AITD	rs6867654	A	G	0.064851	0.00928766	2.89e-12
AITD	rs6914622	T	G	0.0834216	0.00953767	2.23e-18
AITD	rs7090530	A	C	-0.098716	0.00928024	2.05e-26
AITD	rs71508903	T	C	0.131028	0.0112473	2.29e-31
AITD	rs7173565	C	T	0.0880109	0.0102564	9.44e-18
AITD	rs7218886	T	G	-0.0790432	0.0126689	4.43e-10
AITD	rs7251	C	G	-0.0640053	0.00967488	3.71e-11
AITD	rs72922276	G	A	-0.0910194	0.0146048	4.58e-10
AITD	rs7428218	C	T	0.0788112	0.012747	6.31e-10
AITD	rs7441808	G	A	0.0760347	0.00982129	9.84e-15
AITD	rs7568275	G	C	0.138892	0.0106217	4.52e-39
AITD	rs7594497	C	T	0.108854	0.0185123	4.1e-09
AITD	rs763361	T	C	0.0592119	0.00901522	5.09e-11
AITD	rs76428106	C	T	0.379121	0.0372365	2.37e-24
AITD	rs7758816	T	C	-0.0555127	0.00903097	7.89e-10
AITD	rs7831557	A	G	-0.05975	0.00897589	2.83e-11
AITD	rs78534766	A	C	0.381855	0.0493154	9.74e-15
AITD	rs8052655	A	G	0.120446	0.0215553	2.28e-08
AITD	rs911760	A	C	0.076961	0.0112922	9.43e-12
AITD	rs925489	T	C	-0.216913	0.00974334	8.54e-110
AITD	rs926103	T	C	0.0639133	0.00939004	1.01e-11
AITD	rs9272426	G	A	0.273076	0.0091295	1.4e-196
AITD	rs9494389	C	T	0.0667236	0.00979231	9.54e-12
AITD	rs9533118	A	G	-0.0704225	0.00909788	9.91e-15
AITD	rs9683415	A	G	0.0601539	0.00959977	3.67e-10
AITD	rs9878908	C	T	0.0751075	0.0110323	9.9e-12

## Sheet: MR Results
		MR results					Heterogeneity statistics			Horizontal pleiotropy
exposure	outcome	method	nsnp	b	se	pval	Q	Q_def	Q_pval	Egger regression intercept	Standard error	Directionality p-value
FT4	focal epilepsy, documented hippocampal sclerosis	MR Egger	14	-0.01346	0.01561	0.4057	16.1	12	0.1865	-0.00023	0.0011	0.84
		Weighted median	14	-0.01652	0.00903	0.06736
		Inverse variance weighted	14	-0.0163	0.007127	0.02223	16.16	13	0.2405
		Weighted mode	14	-0.01723	0.01022	0.1154
FT4	focal epilepsy, documented lesion other than hippocampal sclerosis	MR Egger	14	0.005959	0.02419	0.8096	7.634	12	0.8131	-0.0012	0.0017	0.478
		Weighted median	14	-0.002904	0.01514	0.8479
		Inverse variance weighted	14	-0.009639	0.01148	0.4012	8.17	13	0.8323
		Weighted mode	14	-0.001552	0.01581	0.9233
FT4	focal epilepsy, all documented cases	MR Egger	14	-0.02101	0.09404	0.827	16.51	12	0.169	-0.0035	0.0066	0.604
		Weighted median	14	-0.0457	0.05158	0.3756
		Inverse variance weighted	14	-0.06514	0.04314	0.1311	16.9	13	0.2039
		Weighted mode	14	-0.04311	0.05445	0.4427
FT4	juvenile absence epilepsy	MR Egger	14	-0.007213	0.01079	0.5166	8.095	12	0.7777	0.0005	0.00076	0.517
		Weighted median	14	-0.002973	0.007146	0.6774
		Inverse variance weighted	14	-0.0008632	0.005123	0.8662	8.541	13	0.8066
		Weighted mode	14	-0.005121	0.008172	0.5418
FT4	generalized epilepsy with tonic-clonic seizures	MR Egger	14	-0.01025	0.008845	0.269	14.37	12	0.2777	0.00043	0.00062	0.5
		Weighted median	14	-0.007501	0.005351	0.161
		Inverse variance weighted	14	-0.004837	0.004111	0.2394	14.95	13	0.3106
		Weighted mode	14	-0.007716	0.005749	0.2025
FT4	juvenile myoclonic epilepsy	MR Egger	14	0.009793	0.01719	0.5795	7.461	12	0.8257	-0.0007	0.0012	0.571
		Weighted median	14	0.001975	0.01091	0.8564
		Inverse variance weighted	14	0.0009714	0.008161	0.9053	7.8	13	0.8564
		Weighted mode	14	0.0005985	0.01148	0.9592
FT4	focal epilepsy, documented lesion negative	MR Egger	14	0.006962	0.02754	0.8047	15.85	12	0.198	-0.00091	0.0019	0.645
		Weighted median	14	-0.002026	0.01514	0.8935
		Inverse variance weighted	14	-0.004497	0.01268	0.7228	16.15	13	0.2412
		Weighted mode	14	-0.004554	0.01495	0.7655
FT4	epilepsy, all documented cases	MR Egger	14	0.001552	0.07298	0.9834	13.49	12	0.3346	-0.0038	0.0051	0.466
		Weighted median	14	-0.03615	0.04301	0.4006
		Inverse variance weighted	14	-0.04693	0.03387	0.1658	14.13	13	0.3651
		Weighted mode	14	-0.03685	0.04835	0.4595
FT4	generalized epilepsy, all documented cases	MR Egger	14	0.02014	0.1167	0.8658	7.834	12	0.798	-0.003	0.0082	0.716
		Weighted median	14	-0.03265	0.07295	0.6544
		Inverse variance weighted	14	-0.01818	0.0553	0.7424	7.973	13	0.8453
		Weighted mode	14	-0.05343	0.08461	0.5387
FT4	childhood absence epilepsy	MR Egger	14	0.008475	0.01436	0.566	5.498	12	0.9392	-0.00084	0.001	0.418
		Weighted median	14	0.0002742	0.009228	0.9763
		Inverse variance weighted	14	-0.002129	0.006813	0.7546	6.202	13	0.9385
		Weighted mode	14	0.0001552	0.01044	0.9884
TSH	focal epilepsy, documented hippocampal sclerosis	MR Egger	48	0.01733	0.009476	0.07393	44.62	46	0.5301	-0.00082	0.0006	0.181
		Weighted median	48	0.007255	0.005616	0.1964
		Inverse variance weighted	48	0.005479	0.003708	0.1395	46.47	47	0.4945
		Weighted mode	48	0.00945	0.007462	0.2116
TSH	focal epilepsy, all documented cases	MR Egger	48	0.05676	0.05974	0.3471	53.48	46	0.209	-0.0016	0.0038	0.676
		Weighted median	48	0.01251	0.03261	0.7012
		Inverse variance weighted	48	0.03368	0.02329	0.1481	53.69	47	0.2335
		Weighted mode	48	0.01295	0.04418	0.7708
TSH	focal epilepsy, documented lesion other than hippocampal sclerosis	MR Egger	48	0.01804	0.01975	0.3657	61.94	46	0.05835	-0.0011	0.0013	0.372
		Weighted median	48	-0.003281	0.01083	0.7619
		Inverse variance weighted	48	0.001648	0.007713	0.8308	63.03	47	0.05902
		Weighted mode	48	-0.01758	0.01911	0.3624
TSH	juvenile absence epilepsy	MR Egger	48	0.01117	0.007556	0.1461	42.88	46	0.6039	-0.00053	0.00048	0.28
		Weighted median	48	0.004237	0.004337	0.3287
		Inverse variance weighted	48	0.003575	0.002966	0.228	44.07	47	0.5946
		Weighted mode	48	0.005893	0.005596	0.2977
TSH	generalized epilepsy with tonic-clonic seizures	MR Egger	48	0.003073	0.005685	0.5915	43.27	46	0.5872	-6.2e-05	0.00036	0.864
		Weighted median	48	-0.001634	0.003402	0.6311
		Inverse variance weighted	48	0.002171	0.002225	0.3291	43.3	47	0.6265
		Weighted mode	48	-0.004002	0.007701	0.6057
TSH	juvenile myoclonic epilepsy	MR Egger	48	0.005039	0.01233	0.6847	47.73	46	0.4023	-0.00078	0.00079	0.327
		Weighted median	48	-0.005876	0.007301	0.421
		Inverse variance weighted	48	-0.006205	0.004825	0.1985	48.75	47	0.4026
		Weighted mode	48	0.001251	0.01271	0.922
TSH	focal epilepsy, documented lesion negative	MR Egger	48	0.01619	0.01686	0.3419	45.93	46	0.4753	-0.001	0.0011	0.358
		Weighted median	48	0.01013	0.009947	0.3085
		Inverse variance weighted	48	0.00179	0.006596	0.7861	46.79	47	0.4813
		Weighted mode	48	0.009626	0.0129	0.4592
TSH	epilepsy, all documented cases	MR Egger	47	0.01506	0.04782	0.7543	40.2	45	0.675	-0.0003	0.0031	0.923
		Weighted median	47	-0.002606	0.02831	0.9267
		Inverse variance weighted	47	0.0108	0.01875	0.5645	40.21	46	0.7123
		Weighted mode	47	0.0001381	0.0429	0.9974
TSH	generalized epilepsy, all documented cases	MR Egger	48	-0.002146	0.08158	0.9791	37.5	46	0.8097	-0.0023	0.0052	0.655
		Weighted median	48	0.02757	0.04725	0.5596
		Inverse variance weighted	48	-0.03586	0.03197	0.262	37.7	47	0.8316
		Weighted mode	48	0.05698	0.08555	0.5086
TSH	childhood absence epilepsy	MR Egger	48	0.003231	0.01005	0.7492	45.5	46	0.4931	-0.0002	0.00064	0.758
		Weighted median	48	0.003102	0.005799	0.5927
		Inverse variance weighted	48	0.0003628	0.003943	0.9267	45.6	47	0.5308
		Weighted mode	48	0.01046	0.008882	0.2447
hyperthyroidism	focal epilepsy, documented hippocampal sclerosis	MR Egger	5	-0.01181	0.01337	0.4422	0.9588	3	0.8112	0.0022	0.0032	0.549
		Weighted median	5	-0.002798	0.003444	0.4165
		Inverse variance weighted	5	-0.003023	0.002893	0.296	1.412	4	0.8422
		Weighted mode	5	-0.00521	0.004373	0.2993
hyperthyroidism	focal epilepsy, all documented cases	MR Egger	5	-0.1144	0.07822	0.2397	0.9588	3	0.8112	0.022	0.019	0.334
		Weighted median	5	-0.0361	0.02109	0.08704
		Inverse variance weighted	5	-0.02682	0.01704	0.1155	1.412	4	0.8422
		Weighted mode	5	-0.04131	0.02374	0.1568
hyperthyroidism	focal epilepsy, documented lesion other than hippocampal sclerosis	MR Egger	5	-0.04053	0.03513	0.3321	2.077	3	0.5566	0.0083	0.0085	0.399
		Weighted median	5	-0.01425	0.006949	0.0403
		Inverse variance weighted	5	-0.006894	0.00756	0.3618	3.393	4	0.4943
		Weighted mode	5	-0.01648	0.007059	0.07983
hyperthyroidism	juvenile absence epilepsy	MR Egger	5	-0.01525	0.01072	0.2502	2.84	3	0.4169	0.0026	0.0026	0.393
		Weighted median	5	-0.006308	0.002954	0.03273
		Inverse variance weighted	5	-0.00482	0.00232	0.03777	3.833	4	0.4291
		Weighted mode	5	-0.006988	0.003454	0.1131
hyperthyroidism	generalized epilepsy with tonic-clonic seizures	MR Egger	5	-0.02072	0.008733	0.0983	3.55	3	0.3143	0.0045	0.0021	0.123
		Weighted median	5	-0.003334	0.002414	0.1672
		Inverse variance weighted	5	-0.002558	0.002593	0.3238	8.918	4	0.06318
		Weighted mode	5	-0.005501	0.002788	0.1198
hyperthyroidism	juvenile myoclonic epilepsy	MR Egger	5	-0.03214	0.01709	0.1567	2.685	3	0.4429	0.008	0.0041	0.147
		Weighted median	5	-0.004058	0.004691	0.3871
		Inverse variance weighted	5	0.0003086	0.004701	0.9477	6.464	4	0.1671
		Weighted mode	5	-0.005056	0.005319	0.3957
hyperthyroidism	focal epilepsy, documented lesion negative	MR Egger	5	-0.03166	0.03155	0.3895	5.272	3	0.1529	0.0074	0.0076	0.404
		Weighted median	5	-0.003607	0.006502	0.579
		Inverse variance weighted	5	-0.001808	0.006773	0.7895	6.923	4	0.14
		Weighted mode	5	-0.003385	0.00759	0.6787
hyperthyroidism	epilepsy, all documented cases	MR Egger	5	-0.08174	0.06719	0.3108	2.206	3	0.5307	0.017	0.016	0.369
		Weighted median	5	-0.01946	0.01777	0.2734
		Inverse variance weighted	5	-0.01259	0.01461	0.389	3.318	4	0.5061
		Weighted mode	5	-0.02344	0.02114	0.3297
hyperthyroidism	generalized epilepsy, all documented cases	MR Egger	5	-0.1961	0.1159	0.1894	1.424	3	0.6998	0.049	0.028	0.178
		Weighted median	5	-0.02448	0.03205	0.4451
		Inverse variance weighted	5	0.002563	0.02657	0.9231	4.503	4	0.3422
		Weighted mode	5	-0.02869	0.03422	0.4489
hyperthyroidism	childhood absence epilepsy	MR Egger	5	-0.02148	0.01427	0.2292	0.4128	3	0.9376	0.0046	0.0034	0.271
		Weighted median	5	-0.005191	0.003657	0.1558
		Inverse variance weighted	5	-0.002713	0.003086	0.3793	2.228	4	0.6938
		Weighted mode	5	-0.005658	0.004362	0.2644
hypothyroidism	focal epilepsy, documented hippocampal sclerosis	MR Egger	14	0.01105	0.007545	0.1687	3.055	12	0.9951	-0.00052	0.001	0.613
		Weighted median	14	0.009375	0.004483	0.03651
		Inverse variance weighted	14	0.007503	0.003212	0.01951	3.325	13	0.9965
		Weighted mode	14	0.00974	0.005012	0.07395
hypothyroidism	focal epilepsy, all documented cases	MR Egger	14	-0.007216	0.04449	0.8738	4.147	12	0.9806	0.0021	0.0059	0.724
		Weighted median	14	-0.002277	0.02712	0.9331
		Inverse variance weighted	14	0.007347	0.01893	0.6979	4.278	13	0.9879
		Weighted mode	14	-0.006345	0.02946	0.8328
hypothyroidism	focal epilepsy, documented lesion other than hippocampal sclerosis	MR Egger	14	0.005563	0.01369	0.6917	12.2	12	0.4296	-0.00068	0.0018	0.717
		Weighted median	14	0.001391	0.008206	0.8654
		Inverse variance weighted	14	0.0009717	0.005778	0.8664	12.34	13	0.4999
		Weighted mode	14	-0.000477	0.008717	0.9572
hypothyroidism	juvenile absence epilepsy	MR Egger	14	-0.01067	0.00605	0.1033	9.42	12	0.6667	0.0014	0.00081	0.103
		Weighted median	14	-0.003109	0.003623	0.3908
		Inverse variance weighted	14	-0.001015	0.002576	0.6936	12.53	13	0.4848
		Weighted mode	14	-0.002496	0.004323	0.5735
hypothyroidism	generalized epilepsy with tonic-clonic seizures	MR Egger	14	0.004035	0.006252	0.5309	22.91	12	0.02853	-0.00054	0.00084	0.526
		Weighted median	14	-0.003017	0.002812	0.2833
		Inverse variance weighted	14	0.0003439	0.002602	0.8949	23.72	13	0.03382
		Weighted mode	14	-0.002188	0.003072	0.4888
hypothyroidism	juvenile myoclonic epilepsy	MR Egger	14	0.001315	0.0107	0.9042	14.81	12	0.2521	-0.0013	0.0014	0.391
		Weighted median	14	-0.004879	0.005757	0.3967
		Inverse variance weighted	14	-0.007301	0.004519	0.1061	15.79	13	0.2609
		Weighted mode	14	-0.004476	0.006325	0.4916
hypothyroidism	focal epilepsy, documented lesion negative	MR Egger	14	-0.01627	0.01344	0.2494	5.764	12	0.9275	0.0014	0.0018	0.435
		Weighted median	14	-0.005757	0.007687	0.4539
		Inverse variance weighted	14	-0.00645	0.00572	0.2595	6.416	13	0.9297
		Weighted mode	14	-0.006133	0.009495	0.5296
hypothyroidism	epilepsy, all documented cases	MR Egger	14	-0.01672	0.03811	0.6686	7.103	12	0.8507	0.00053	0.0051	0.919
		Weighted median	14	-0.01384	0.02342	0.5544
		Inverse variance weighted	14	-0.01314	0.01622	0.4177	7.114	13	0.8962
		Weighted mode	14	-0.01813	0.0271	0.5152
hypothyroidism	generalized epilepsy, all documented cases	MR Egger	14	-0.007301	0.07615	0.9252	16.48	12	0.1703	-0.0035	0.01	0.736
		Weighted median	14	-0.03672	0.04018	0.3608
		Inverse variance weighted	14	-0.03105	0.03131	0.3214	16.64	13	0.2163
		Weighted mode	14	-0.02363	0.04424	0.6023
hypothyroidism	childhood absence epilepsy	MR Egger	14	-0.01191	0.008045	0.1645	6.109	12	0.9105	0.0017	0.0011	0.131
		Weighted median	14	-0.003421	0.004629	0.4599
		Inverse variance weighted	14	-0.0001273	0.003425	0.9704	8.729	13	0.7931
		Weighted mode	14	-0.004116	0.005265	0.4483
AITD	focal epilepsy, documented hippocampal sclerosis	MR Egger	57	-0.0003417	0.00514	0.9472	57.13	55	0.3959	0.00015	0.0005	0.77
		Weighted median	57	0.001873	0.003568	0.5996
		Inverse variance weighted	57	0.001013	0.002252	0.6527	57.22	56	0.4296
		Weighted mode	57	0.003158	0.004652	0.5001
AITD	focal epilepsy, all documented cases	MR Egger	58	0.01467	0.03592	0.6846	79.42	56	0.02147	0.00064	0.0034	0.854
		Weighted median	58	0.02104	0.02014	0.296
		Inverse variance weighted	58	0.02064	0.01553	0.1837	79.47	57	0.02627
		Weighted mode	58	0.01845	0.01942	0.3461
AITD	focal epilepsy, documented lesion other than hippocampal sclerosis	MR Egger	57	-0.002891	0.009401	0.7596	58.86	55	0.3361	0.00046	0.00091	0.613
		Weighted median	57	-0.0005523	0.006125	0.9282
		Inverse variance weighted	57	0.001401	0.004123	0.734	59.14	56	0.3617
		Weighted mode	57	0.0001479	0.006809	0.9827
AITD	juvenile absence epilepsy	MR Egger	57	-0.003298	0.004335	0.4501	63.09	55	0.2121	0.0002	0.00042	0.64
		Weighted median	57	0.000122	0.003027	0.9679
		Inverse variance weighted	57	-0.001468	0.001904	0.4406	63.34	56	0.2333
		Weighted mode	57	-0.0008778	0.004094	0.831
AITD	generalized epilepsy with tonic-clonic seizures	MR Egger	57	0.004615	0.003209	0.156	61.84	55	0.2452	-0.00034	0.00031	0.279
		Weighted median	57	0.002833	0.001933	0.1427
		Inverse variance weighted	57	0.001469	0.001422	0.3015	63.18	56	0.2377
		Weighted mode	57	0.002718	0.002158	0.2131
AITD	juvenile myoclonic epilepsy	MR Egger	57	0.002377	0.007745	0.76	79.5	55	0.01702	-6.1e-05	0.00075	0.935
		Weighted median	57	0.005022	0.004415	0.2554
		Inverse variance weighted	57	0.00181	0.003396	0.5941	79.5	56	0.02115
		Weighted mode	57	0.004029	0.004817	0.4065
AITD	focal epilepsy, documented lesion negative	MR Egger	57	-0.009347	0.008999	0.3035	47.33	55	0.7592	0.0012	0.00087	0.165
		Weighted median	57	-0.0001674	0.006085	0.9781
		Inverse variance weighted	57	0.002022	0.003973	0.6107	49.31	56	0.7241
		Weighted mode	57	-0.002789	0.007886	0.7249
AITD	epilepsy, all documented cases	MR Egger	57	0.01452	0.0343	0.6737	98.02	55	0.0003219	0.00029	0.0033	0.931
		Weighted median	57	0.02329	0.018	0.1957
		Inverse variance weighted	57	0.01719	0.01486	0.2472	98.03	56	0.000439
		Weighted mode	57	0.01795	0.02034	0.3813
AITD	generalized epilepsy, all documented cases	MR Egger	57	0.03869	0.05779	0.5059	96.71	55	0.000439	0.00014	0.0056	0.98
		Weighted median	57	0.05136	0.03185	0.1068
		Inverse variance weighted	57	0.04001	0.0253	0.1137	96.72	56	0.0005967
		Weighted mode	57	0.08119	0.03749	0.0346
AITD	childhood absence epilepsy	MR Egger	57	-0.008384	0.005382	0.125	54	55	0.513	0.0014	0.00052	0.00759
		Weighted median	57	0.004897	0.003952	0.2153
		Inverse variance weighted	57	0.004994	0.002498	0.04555	61.68	56	0.2803
		Weighted mode	57	0.004705	0.004686	0.3196
